# Supplementary material for: Aberrant association of chromatin with nuclear periphery induced by Rif1 leads to mitotic defect
Source: Life Sci Alliance. 2023 Feb 7;6(4):e202201603. doi: 10.26508/lsa.202201603 (PMC9909590; doi:10.26508/lsa.202201603)
Supplement: Supplementary file 20 [file LSA-2022-01603_TableS1.xlsx]

## Sheet: Table4_Rif1BS_peaks_KYP1268
Table 4
chr	start	end	length	abs_summit	pileup	–LOG10(pvalue)	fold_enrichment	–LOG10(qvalue)	Sequence (300bp) around abs_summit
I	6482	6900	419	6576	202	21.2917	2.11322	18.8846	GAGAAAAAATATCAAAAAGGAAAAGACGGAAAATGGAGAGTGACAATTAATTGCTAGCAATGGATCTGAGAGTCTAATCGGACATGTTAGTTTATTGTGATGAAAAAAGAAATAATAGAGCGTGTAGAAAATGAATGACTGGCTGTTGCTAGTCTTTGTAAATGAGGAAAACTGCCAATACAGAAGTAGGATGAAAAATCAAACAAAAAGCTTTGTGCAGCAGCAAATAAGCTCTTTTTTTCGTAACAAACAAGTAAAAAAACAAAATCAAAAACAAAAATAGAATAAGTAAATAATGAT
I	10267	10702	436	10421	146	14.0355	2.00429	11.8858	TTGGCTTATTATTAATGATTGTTCTCAATCAAAAGCAACAACCTGAGCTTTGTATTCCATTATGATTACAAAGATATAATTCACTGATTTGATCATTCAGCTTACTGACCTTTAGTTTTATCAATTGTCTTATAACCAAAGTTAAATAAAAGCTTTCTATAGAGTAAGGGAAAAAAAAGGTCCGTAAATCATGTTTTATTAAACTGGACCATCCCCGTTGTAAACCAATTTCTCTAGTCTAAAATTTTCAACCAATTGTTTGAATGCTTGGTTTGCAAATACCAAAAACAAAAATGTTTT
I	11057	11891	835	11212	177	26.6443	2.5118	24.0544	ATATAATGATAAAGATAATTTGAACCCCTGTACAGGAACTTCATATTGTTTGAGTAATAATTGGATGCCTTATCTGCGACCACGATTGCAGCCTCGAAAACCGCCTCTGTAGTCTCTTCTGCAACAAATCAAAAAAGGGAAATAAGTAGAATTGTTTTCAATATGGTTATTTATATCAATTGATTATGTGAATGATTTTTTTATCAAAGAAAATCTTAATTCCACATCGTGCAAACTCTTGTCTAAGTTAGTGTCCCTCGATGATGAATGCGCACAACATGTATGTACACACATCGTCTA
I	19532	19919	388	19831	114	11.3945	2.01242	9.34118	TAGTAAATCGAAATAAAAAAAAATGCAAAGTAGCTGGCAGTAAAAGAGTACGTGTATGTAGGATGAAAACAGATGTTTGTTTTTGATAAATATTAGCTTCGTTAAAAAAAGTTAAGGGTACGATAAAGCCAACTGAACGACGTATAGTGATGAATAAGAGGAGTAATAGTAAGAAAAAGGAATGTCAATTAGAAAAAGGAATTTCAAGTAGAAAGATAGAAAAGAGGAAGAGGAAGAGAAAGAGAAAGAGAAAGAGATAGAAGATGAAAATATTGGAAAGTAGATGATGAAATTAGTGCA
I	20095	20307	213	20174	116	11.9245	2.03912	9.84981	GTCGTTACAATTACTGGTGATATATCAGCTGGCAATGAATATGTCAAATAGGAATTGAATACGATAGAGAAAAGTACAACTTTTGTTATTGTTATTGAAAGTAAAAAAATAAAGTAGAGAATAAAGTAGTAACAGATAATGAAACAATAATGAAACAAATAGAGAAAAAGATTAAATTTCGTTAATTAGAAGAGAAAATGTTTGAGTAATAATAAACAAAAAGAAGAGTGATATGTCATGTTGTAGAATGAATATAGCGACAAAAATAGAAAAGTATATGAAGTTGAAATATTATAGATA
I	20702	21422	721	21160	139	13.4794	2.00707	11.3488	ATATAGAATGTAATCATCCTTAGCAATGTCATAATTAAGGATTCAAATTATACAATGATAGATGATACAACAATTAAATAGATCTCGATGATGATTTATTAAAGTCTATATTGTTTGCAATACTATAAATAGAGACACAACTGAACATCGTTCCTCAGTTCAGTTATTTAGCTATATCGGTGACCGATACCATTAGACTCCTTATAACAATAATTATAACAATTGTTAGTTAGACATACCGCATACCACTAGTTTGTAGGTCGCAAAAGAAACTCACCGCTATTATACGTATCGTTAAAC
I	304048	304436	389	304239	124	17.6391	2.39551	15.3647	TGGCTTGGTTCCTAAATTTTTAAAATAGTATAAATAATATTATATTATGTTTGAGCTTTAAATTGTTATATAGAAGACTTAGAATGCTAAAAGAAATCCATTTCTCACTCGCCAAGTAGGATCAGTTTCCTCCTATGACTTGCTAAAGCCCCCACGTGGTACTGCAATCGATTTTAATTCTAATGCTTAGCCAAGTCTAAAATAGTTGAAATTCTTAGTGGGATAAGAACTCTTAACCCCCACGATATATTTGAATGCTAAATAACCTAACCTAAAACCATTTTACACATTTTATTACTA
I	338999	339596	598	339263	115	11.7225	2.03063	9.65528	GTGTATGGAGCAAAAAAGTATACAACATTTTTAAATTCAGCTCATATTGTACATTACTGTACACTGTATCTTTTATATATGGTACGACATAGAATAGAAAAAAGTGAAAGAGACGGCAACAACATCAGTGACGGCGCGCTTTTTCTTAAAATGTTACAAAAACTGGAGTAATTCATGTAAGGCTGTGAAATTGGCATGAGCTCGTCGAGAGCTTTCTTCAACTACTAGGCTCATTTAAAATTTACACCGCACCAATGTTTCTTTATTACTTACAATTGCCTCTCATCATAACTTTGAAAA
I	455082	456711	1630	455639	295	101.23	4.71511	97.1816	TCTATCATGAGTAAGTTGCAGCCCCACTTTTTTTTACCAGTTCCAAGTGGGGGATGCGATTCGAGGAAGATGCACCAAGTAGGAGACTGTAGATATAGAAGGGATGGTTCTAAAGTGGGTGAATAAAGTCTACGTGGGGGTGAGAAATCTTTCAAGTTCAGCAAGTTGGTCCCTTGGCAAGGGAGTAGTAGTATATGGATAAATTTCCCCCCACATAGGGTCTCAGAGTAAGTTTGCTCCTCTATTCTTAATAGCTTGTTTATGTCAACAATAGCAAAACAATCAGCCAGAATCAAATAA
I	598662	600896	2235	599868	175	18.1097	2.08496	15.8178	ATGTGTTTCCTCGATACCGCTTCTGCTTTTATGGATATGTTCTATGGCTTTGCTGGTGTACTATGTACCTTACCCACCACTACTTTGTAGATTTGGTCGGCGGTATGTGTTTAGCTATTATATGCTTCGTTTTTGCTCAAAAGCTACGCCTCCCACAGTTGCAAACTGGTAAAATCCTTCGTTGGGAATACGAGTTTGTTATCCACGGTCATGGTCTTTCCGAAAAAACCAGCAACTCCTTGGCTCGTACCGGCAGCCCATACTTACTTGGAAGGGATTCTTTTACTCAAAACCCTAATG
I	702952	703253	302	703090	106	11.6614	2.09108	9.59652	TATGCTCTATCCCTGTTCCCCATCATTATTCATTTATGTGCGCAATTAATTTTACAAAATTAACAGTAAATACCAATCTTTTTTATACATATTAGAACGCAAAAAGTTGGATTGTATCAGCTTTTCGAAAAAAGATGCATCTACCAGGGATCGAACCTGGGACCGTCTGCGTGTAAAGCAGAAATCATAACCACTAGACTACAGATGCAACATACAACTAACAGTACTAATTAATATAATTTATTAACTAAGAAACCTGTCTTTACTAATAACGATTGAGAAAAAAGTGATAACAACAGG
I	934176	934804	629	934673	115	13.6901	2.17995	11.552	GGAACGATAATGGTATTTCTCAAGAGTATGCAATATGTTGCTGATGTTTTAAGACGATAAATACGCAGTTAGAACATAGTCGTTTAAAAAAAAAAAAAAATAAATAAAGTAAAATAATAAAATTATTTAAAAACAAAAATTTTGGACAAGCCAGAACTCGAATCTGGGACCTCTTCCATGCTAAGGAAGCGTGATAACCATCTACACCACATGCCCATGTTGAAATACTCGCATATAATATAGTATATAATTTACATACTTTACATTTTCATTATATCTTAAATACAACACTTTTAAAAT
I	958731	959624	894	959019	127	15.9654	2.25066	13.7518	ATCAAATGCGATACAGTATATCACATGCTTTGACTTCAGTCATTTCACTAAAAATTGACTATCTAGACTACCATAAAACAGTCAAATGCTTTCTATATTATCCACAAATTAGGATATCATCAAGCATTAATGAAAAAAAATGCTAATGTCAACACAACTCTACAGTTCACAATTGCTTACAGCATTAACTACTTACCTCACTTTTATTCTCAAAACCCCCAACCACTAATAACTACTTACTGAATTTTAAAGATAAAATTATTTAATTACCTTTCCCACTGTGTTAAAAGTTCAATACGC
I	1150070	1150617	548	1150319	194	39.1026	3.014	36.0852	AGCGCTCGCTCTAGCGACGGCATAATTTTATTTCCACATCCGAGCTAAAAAACCTCGGATCAATTGATTTTCATCAAGGACCGATGTCATTTCAAACTGCGCCCAATAAATCACGTACTTTTAACCTTCGGAGCCTTACCTAACGAATCATCTAGGAATTCATCTTCCATTGCGTCATTCACGCACATCTAGACAAGATAAGGTGAAGACCACGAGTCGGGTATGTCTTCCGAATGTGCATGGCTCTGACAACAACATCAGATAAGTAAATATGTGCTTGCCGGATTGCCGGAGGACTTT
I	1293795	1294455	661	1294180	238	78.4714	4.50343	74.7421	ATAATTACTTTTTAGTTCCTTGCTGATTCCCTTACATCTTTGCTTCTTATTGCTACCTCTTTTACAGTTTTTTGTACCCCACATAGGACTTTTAACCCACATTTATTGCACTTGTAGTCAAGTAGCTAATGAATACTTAGGCCCCCACTCAGGCCTTTGGAGCCCACAAGAGCAACCTAGTGAATACCTGAATGCTATATAATATCGCAGAACATTCATCATTAAATTGATTTTAAAAATTTATTTACGTGGTACGTTAAAACACAATTTAAGCTACTTCGATCGTAAACTTAAGGATGA
I	1478547	1478942	396	1478731	132	13.952	2.07844	11.8047	TATATCCAACCGTCCTAATTTGCATATTCCGACAAACTATTTGAAAATGGTTAAATCTGCTGTTTTGGGGTTCCCTCGTATCGGTAAGAACCGTGAGTTGAAGAAGGCCACCGAGGCTTACTGGTCTGGAAAGACCAGCGCCGAGGAATTGCTTGCTACTGCCAAGCAATTGCGTTTGGAGCACTGGAAGCTTCAAAAGGCCCAAGGTGTTGACATTATCCCTTCCAATGATTTCTCATTGTATGATCAAATCATGGATCACTCTTTCTCTTTCAATGTTATCCCCCCCAGATACCGCCT
I	1599913	1600656	744	1600278	189	40.8443	3.15887	37.7731	TTTTTGGGGGGTTAAGCTGACAAATTATCCAAACATCGTAAAATCAAAATCACCTTTAGTTCAAAATCGCACACTCCCCCACTTGGTTTAGCTTCACTCTGAGCTCCTTAGATCTCATCAACTAGCATGTACCAATATCAGTACTGTGTGGGGGCATAATCTACGGTATAACGAACTACAGATTAACTACATCAATGCGATATGTGGGATAGAGTAGCTTCAGTGGGGGCGGTCCTACCTTTTAATTTTAGCAGCTTCCACGCAAGCAAGCGAAAAAAAATTAAACATAACGATTTGTAG
I	1951559	1951985	427	1951757	118	11.7402	2.01227	9.67227	ACAAAAGCATAACTTAAAATTTATTATCAAATCGATGTACATACCCACTGCTCTTAACAAATAAGGGGATAGCCTTTCCTTTATATGGCCCCCACAAGGGACTTTATGAATATTGGATGCAGCTAGGAAATGTTAGGACAACCCCCACTCATGTTGATACAGCGATTTCGAGTAAACTGAGGGTAGCAGAACTAGTACTCGCAACCCCTATGCTCTCTCCCCCACATAGCCCCTTAAAAAAGATGGGAGATTGTTTTTAAAGACAAACACGAAACAACCCGAATGATGCGTCAAATTAGC
I	2106138	2106722	585	2106258	118	13.5724	2.14777	11.4382	ACATTTAATTTGTTTTGTTAAACGGTTTTCAAATGGAATAGCGCGACTCAACGTTCTAAAAATTTGCGGAACATTAACTGTGATCAAAAATTTTGGGAGAGCCTAGATTTTGCCACTGTCACGTAATTATGTACAAGCGTTCAACTCCCATCTCTCACCGATTTCTGATTCGCAAAAATCACATGGGTTTTTTCATGGTGTGGTCCTTTTAACCAATCAGATTGTAGGACGGTTTCTCAAATGACCGAGAAATGATTCCATTCCGTTCCATAAGATTCTTTGTCCCGTTCGGAGTTCTTG
I	2326269	2326775	507	2326507	145	23.7761	2.61457	21.2931	GCCAAAAAGTAGTAACTACAGTCTACACGCTCTCTTACCTTGGCCGACGGGGTATGTACAATACCAACTCGAACGGTTCCCCACATGGTTCTCCAATGTGGGATACTTGGAATGGTATTCAGTAACGATCTAAAAGTCGCAATTCTAATATTCCACCCCCACTTTGTCTCATTGGGGTCCAAGTTTTTGGATGGGAATAAAAAGCGAAACGAGCTGTAACGCTTAGCGTTAGTGAAAATAGCGATTACCACTAGCAATCCTAAGAAAAAAACATCCATCTAAACTTCGTCAATAGCAATG
I	2405828	2406413	586	2406089	131	15.3153	2.17629	13.1233	AATGACATTCAAAGTACCACTTTTCGTTCCTCTGACAAACGTTGCTACGCAACCTTGATTAGCCGTACTAGCAAACCCATCTTAGTACTTTGTGGGGGCTTTCATTTTAATAACCACTGCTAAGCTGCTAGTGTTAGGCATAAAACCGATAATAAGGACCATGTGGGGGTCTTCCGCATAGGTTAAACAAACAGCTGCTGAGGCGAGGTTCAGGTTATCGTGGTGCTTTTCTACGTTAATTTATCAATACAAAATAGTTTAATTTCCAAAACAAAAGTCAAGAGATATCAGCTACAATTA
I	2663169	2665037	1869	2663848	364	120.184	4.57026	115.521	CCCACACATCCATCATGATGCCCAGACAGGTGGGATGGGTATCTAGGAATGAAAGGCAATGTGGGGGGATAGTGGGCATCCCTTTTCAAACCATCACTTATGACTTGGGAAGAGCAACAGTGGAGAAAATAAACCCGATGTGGGGGGAAAGGATGAAGTGCAGTACGGAAGCCTGGTCAAAGAAGTAAGCTCGGACAAACTTTTGTCCCATGCGGGCATTAGCGAGTGGAAAAGTGGTGTGAAGCGGAAGTCGATCGACGAAGGCTTCCGAGACGGTTAAGTGAGACGGAATAGACTTAC
I	2689328	2689822	495	2689496	102	10.9189	2.06054	8.88545	CAATCAACATGGGTTACAATTCGTCGGTTTTGTAGCCAAATTAACATTAATCCTTTATTAGTGATTTCTTTTTAAATGTTTCTTAGCCATTAATGTTTATTTATTTACTTGTTTCTGTGACATATAATATCATTACCCCCATTTGGTACCTCTTCCTCCCACTTTGATCAGCAATTACTCTCTGTAAGCTTCTCCAGGTTAATAAAGTCAAGAAGAGACTATAGCTATACCCCCATATAGTACTCTTTATCCCACATTTTGTATCACTCAAAATCAATTTCAACTAAGAGACCTAAGCAG
I	2876444	2877139	696	2876727	171	20.962	2.25351	18.5662	TCGCATTCCTTATTTTTTTTCTTTGGCAATGGCTTGACGTTCCTTATTTCCTTTTGGTTTTACTTAGCTTAGCCTAGCCTAGCCTAGCCTAGCTTGACCAGCCTTTCCATCGTACAGACTAAAACATCTTTGTCCCCCACTTCGTCCTTGGATTCTTTCGCCCACCGCACTAGAACAGAAAAGCGGCATCCCACATAAACCAAGACCAAATTATCCCACTTCATTGGGGCCATTAATGAATTTGTCAAGACAAACCGTTGAGACCTCTTAATGACCCCCATTCGTTCTTTTTTCTTTTTT
I	2931597	2938911	7315	2934392	87	65.5703	11.7472	61.9925	TGTAAGTGGTCCTGGTGAGCCTGGATCCAAAGAGAATTATTATGGAAATGCTTTCACCACTGAGCGTACGGTACCTAAAACTGTTAAAGAAGCCATCTGTGATTACAATAGTGATACAAGCAGAACGTGGGATATATGTAACCCAAATAAGTTGCACCCATATTCAGGCAAGCCAGTTTCATATAAGCTTGTATCTCGAGAAACTCCACGCTTGATGGCCCGTCCAGGATCTTTGGTATCAAATCGTGCAGGTTTTGCTCGTCACCACATCCATGTTACGCCATACAAAGATGGGCAAAT
I	3086181	3086573	393	3086319	99	11.1495	2.10483	9.10651	AACATTACATTCAAAAGTTATTAGAATGTTGCTAATAAATAGCCAGAACATTATTTTTATTATTCATTCTCATTTCTTACTTATTTAAGTGAATTAAAGAAAATGCGTAAATTAGATTTAATCCGTTAAAGTACAAGCAAGTCCCGAGTGGCTCAATCGGTTTAGAGCGTCTGACTCTTATGATGGTCATCAGAAGGTTGCGAGTTCGAGTCTCGCCTTGGGAGTTAATTTTTTGGTTATGGTACTTCAAGGCCAAGTAGAATAATCAATTAATTATTATGTATTTTTACTTCAATAATT
I	3157362	3158243	882	3158013	167	28.0097	2.66669	25.3618	TCTGGCAGTTTGAAAATAAACAATGCAAGGCAATACAGATCCCAAAGTGCACTTCTCTCGTTAAATAAAATAGCAATGGCTAAACCAAATTTACAAAAAGTAAAAATACAAGGAGCAATAACAGAATCGTATACTGGAATGAAAAGGGCAGTTTGAGGCCCCCACATAGTACTTTGGAGGTATTAAAAAAGGAGATTTGTTAGTATATGGAGAGTGGCGCCCACATAGGTCTTTTGGGGACAAGTTGGAGAGATGCAAGTTGGAAGATATGTGAATGAGGAAAGAGGAAATTGGTGGGAA
I	3394927	3395699	773	3395331	129	18.1544	2.38681	15.8609	AAACCATACAGTTGACATTTTTCATTTGGGTAGTTCTTCTTTTATGATAGTTTAATCATGTGTATGAATACGATTAATTATTTTATTACAATTTTACTTTGTCATTTAAAACTGAATTTTTTAAACTTCCAATTCGCTGTTAATGAACAAATAAAAATGGGCGTTGTGATGTTTTGATGAGAAACAGGCTGACCTGTCGATGTAGTTTTCGTTTGTACAGCTTGACCGTTTGAGGTAGGTTGCCAGTATGGTATTTTGTATACTTAAACTGAATTTTTAATGATAATATTCTCGTCATAT
I	3549803	3550095	293	3549934	110	11.535	2.05092	9.4759	ATGATCATACTAAAAATTTCACAATTCTTAACACTTTCGCTACAGACTACCGACGGTATTCGCTTGCCGAACGATGCTTTTCAAACTCTGATGTTTCTCATTAATTGCGTTTGTCTGTAAGAATAGCGCTTTCAAATATGATATTGCCAGTTAGTGAACAACCGGAATCTTGTTCCGGCGGTAATGTGCGTGAAGAACAAAATGTTTGAATACATATATTGAACGCAGGGACCAATGGAATTTTCATTATCAACCTTAACAAGCTATTTTTCCTTTATTTTTAGTTGATTTTTCTATACC
I	3700592	3700831	240	3700670	112	11.6083	2.04246	9.54566	TACAACTGCAAGTTTAATTGCTAAAAACGATTCGTACTTCCAAAAATAAATATTCATAAATAAATTGTACTCAAACTTCAATTATATATTATTATTCGTTGTTAAAACCGTTAAATAACATTAGGAATTACTGAAATGTCAGAAAGGGGTCATAGCTCAGTGGTTAGAGTGAGGGATTGCAGATCCCCAGGTCGCTGGTTCAAATCCGGCTGGTCCCTTTATTTTTACATTATCCTAGGTTTTTGAGGAAATAATTAAATTCAATATCCAAGGCTGATAAATCCATGTATAAATGCTGTT
I	3764120	3765306	1187	3764444	119	12.5401	2.06448	10.4424	TCCTTTAAAAGTGTAAAAAATCGAATACTATTCTCAACTTAAGTAGTCATTAAATATAGATGATATCGAGGCTTTCGGTTTAGTCGCCAAATTTTACTTTGCGCAGTCTCTCGTCTATGTTGCTTTTTTTTTGGAGGTGTTTTTACTTTTTAAATTTCAAATTTATGAAATTTAGGCGTGAATATTGATGTTTTGAGATTTTATTGTGGGCACAAATATTTATGGACTTTTACTTAATAACTTTTCAAAACATACACGAGAATTTAACAGAAGGGACAGAAATCGTTTATGAATTATCGT
I	3765478	3776906	11429	3770273	117	24.2091	2.99333	21.7129	ACTTAAAAAGGAGCAGAATCTTCAAAAAAAATGTTCATGAAATACACACCACTCACTTACGCTTCACCTAGTTTCCAAAAACATGGAATGTTTGTCTTAGCAAAAAAGGAAATGAATTTGATTTTCCCATTAACCGAAATAGAAACGTAGAAATAAAAATGAATCCAAAAGTCGCACACATTCTTGAATTAAAGAAATTAACCAGAGTTTTCGAATCCGCATGGAAAATACGAATGTAATCTAATTAACAACAACCTAATGAGATAATTCTATAAATAGAGAAATTTGCAAAATTTAACA
I	3777045	3777472	428	3777163	106	17.2001	2.55443	14.9424	AAAAATTTATGAATACATGCATCTAATGGGACTATAAATTTCAAGTATGTTCTTTCGTTGGCTAGAACATAAGTTTTGATTTGCGTTCATCTAAAAGCTTCAAAAAATATTAATATTGAGTCTAAAATCAAGTTATTAATGTATATATTATAATATTCTTACGCTAAAATAAACAATTAGGGCATGTGGTGTAGATGGTTATCACGCTTCCTTAGCATGGAAGAGGTCCCAGATTCGAGTTCTGGCTTGTCCAAATTTTTTATCAATTTTTTTGAAATCTCTAAATTCATGAGAATTAAT
I	3779382	3779768	387	3779633	128	13.5747	2.07833	11.4404	AACATCGTTAATAAAGCAAATGCTTCACGGTATTTTTTGAAATCTTTGACAGTATTTGTTCAGCTGGGATGGATGATAATTTGACGAGGCACATTCCTTATACGCAAACGAAAGATACAATTTCGCTTTGGCAAAACATTGCAAATGTTGCAATTGTCCCAATTATATATGCATCATTAAATTTGCTTAGCATTACTTTTTCCTTGGTAGTTACATGCAGTGCCAAACAACCGCTTTAACCTTTCATACAAAACTTTTGTGTATTCACAGAAGCATCTACTGGGCGGGAAACCATTTTTC
I	3874262	3875566	1305	3875296	153	20.1735	2.32612	17.8034	TGCACAAGAGGGAGAGAAAACAAAAAAGAACAAGTAAACGCACACACAAAAATGAAAGTAGCTTTGATCTATTAAAATTCAAACGAGAAGCATGTAATCAAACACGAAGCCCTAGTTTGGAGTGATAAAAAACGACTATCGTTTGACAATTTCAGGACAAAGCTGAAAATGTGTGGAAATTATAAGAGAAAAAGAATAAAATATATCAATCAGAGTTTGTGGATGACCGATAAGGAAAGGGAAGATCTCACAAACACGACGAGTTTAATAAAAAATCGTGGTTGGATATAAAAAGGGAAT
I	3991130	3992015	886	3991706	237	33.8337	2.46512	30.984	CAGCATAGCATTAAGCAGCATCCAACATGACGTGCGCGCACACCATATCCATCCAACAGACAAACCAAAGCGGCCAGTCTGGAACGAGAAGCGCATGAAGCTACAAATCAACATCCACCAATCGCTAACGACAATCTAGCTTTGAGGAAACAAACACTCAGGGATAGAAGGGAAATGCACAATCGAGATCCTAGTGTTATGGCCGTTGATTGGTCCATGTTCCGTCCCATTTGAGAATGCAATAAAGGACATGGATGCTAATAAGATACATGATTGGTGGAATATTAAGTTAAAGATATC
I	4007880	4009562	1683	4008783	165	23.8763	2.45086	21.3905	TGTACAGTCGAGATTAGTTGGAAAAAAACATATCGCTCAGCTAATCTCCAAAAAAAATTAACTGATCAACAGTCATTTCCAAAAAATATAAAAGTAGAGTAATCTCAAAATAAAAACTCAAACGAGATTTCGAACAACACCATACCTCCAACGACTCCTCCAAAGACCTTTACGACACTTTCTTTCTCCTACTCTTGCTCTTCGCTCCAACTTCTCCAGTGTCCATGCGGTCGTCTATTGTGTTTAGAACGTGATGTTAACCGTTCCGATTTCGAATATTCATCAAATCCTCTTTCCATC
I	4360246	4360931	686	4360691	134	17.6394	2.30968	15.365	CAGCGCCTTTTGCTAGTGCAACAAGGTGCAGTGGGATACAGGGACATGACTCCCACCTTTCTCAGCTGTACTTTAAATTGCTACTCTCTGGTTAAATGTCCCCCACTTAGTACTTTTTCTGTTTAAATGTTGTAGTAAAGACAGAAAAGTAAAAAGCCTATGTTGCCCCCACATAATCTAGTTGTCTATCCAAAAAGAAAGCCAAGTCAGGCCTTGTTATATTGTATAGCTTAGCTTATCTGTTAAATGTTTTTGCAACAGACATCCAATGCAGTCAATCTGCCCTTCAATAGTTCACTC
I	4415455	4416934	1480	4416167	144	19.9296	2.37873	17.5682	TCTCAAAACTATTGCGCTACATGCACGTAATGCAGAATACAACCCAAAAGTACGTTAAACCCTTTTAATTTTGTTTGAGGTCTGTTATTGACCAAACATAGCGTTTTGCCGCTGTTATTATGCGTATCCGTGAACCCAAGTCTACTGCATTGATTTTCGCGTCTGGTAAAATGGTTGTTTTGGGTGGCAAATCCGAGGATGACTCCAAGCTCGCGTCTAGAAAGTATGCGCGTATCATCCAAAAACTCGGTTTTAATGCCAAGTTCACGGATTTTAAGATTCAGAACATTGTAGGAAGTT
I	4455685	4457731	2047	4456905	223	46.0042	3.07749	42.7986	CGATGAGAGTAAAAAAATGGGAAACAGAGTTTATCGAGCGGTTGGTTAAACCATTATTCTGTATTTAGGAATTGGTAATAGTAGCAAACGCTTGTGTAAACAGATATACCCGAGACACTAAAATTCGCCACCTACGCTGACATCTTAGACATTAGCTACGCCAGTTTCCGCCCAGTACTTTGAAAGTCGCAAAGTGGGGGATTTCGATCCTTATGGGGGTAGGGTGAGCGTTAAGACTAGGAAAGGGTGGGATGGAGGGGACTGGTGAAGACTTGGACTGGGGTTCACGTGTGTGGGAGA
I	4532758	4533071	314	4532910	105	11.681	2.10059	9.61536	AATTTTGGTAGGTTTACACAAGAATAAACCAACTGTAATTATATCATATAATTATATTTCTTAAATATATATAATTATAAAGATTAGTTTACAACGATCTCCTTTAGTATAGGGGTAGTACACAAGCCTGTCACGCTTGCAGCCCGGGTTCGAATCCCGGAGGGAGAGAATATTTGATTATTTTTAATTTTTGCATTTTTTTTATTACTCAAATTTTGATTACTTTTGTTTGAACAAAATAATACTATAGAAGCCTGCACTGTCATTTTTATTTGAATAGAGGAATTTAAACTAAAATCT
I	4705753	4706278	526	4706035	110	13.0949	2.17441	10.978	GTTGATTTTGGTCGTTTATTGAACAGAAACGACATGCGGAATTATGGAATTCGGTTTCTCTAAAAACTTATGGCATATGACAGGGTAAGTAAAGTGGGTGCCAGGCGATGGTCCACAGTGGGGGTCTATTTTCATATTCAGTTGAATACTATTAAGGTACACTTCTTGAGTATTCAAATTACCTTTACTTATACCTGAAGTGATACCAATGTGGGGGTTGTTACATCTCGATTATACATAAGTAATCAAGTATTGAAACGCAGGTGCATTTAGATGATAGCAAGTGTACTAAGTAGATCT
I	4787433	4788878	1446	4787900	340	130.762	5.32053	125.524	AATTTGGCCAGTATTTACCGAAACGCTGATTAGTAAATGTTCAAAACGAACACCGTCCGTATTTGCAGAATGGAATATGGCTTGGAGTGACCCCCATTCAGTACTGCTGGGGTATCTCCAAAAGGAATCAAGTCGTAAGTCACTTCCCCCACGTAGGCCTGCTGGGGTTTTCAAAAAGAAAATCAAGTCTTAGTCTAGGAAACGTGCTCTCAAGACGAAGATTGACAAAAAAGCCCTATGTGGGGGATGGGATTTACACAAGTAAGGCATTCGAAATTTCGGAGTCGTAGCAACTGCAGG
I	4936521	4937310	790	4937125	113	12.2803	2.08724	10.1922	AGATACAAAAAACTAATAAATTCAATGCATAAATAGAATCTAAGTTGATGTTAGTAAACAGTAAAAAAAAACAATGTTTAAACTAAATATTGAAATCAGGGACCCCAGCGTATTTGGTGTCCAGCAAAATAATCATCATTTCTTTCGACAATAACGAAGAGATGAGACGGGTGCCAGCATATTGTTCATCATCATTCAATACGTAGTCCAAATCAAAAGACTTACCATTCAAATGTCAAATACAAATGAGAAAAGGAAAAATGAAATATATCATACATGTATGGCCCGCAGGCAACGAAA
I	5232880	5233114	235	5233007	106	11.1222	2.04699	9.08037	TATAGATATAAGCATCCTTTTTTTTTTAATAGCTTAAAAAAACTTTATAAAAAGATAATCCTCTCCCTCCGGGATTCGAACCCGGGCTGCAAGCGTGACAGGCTTGTGTACTACCCCTATACTAAAGGAGATTATTGACCTTGTGTATAATGTAGCCTTATATTAGGTTTTTTATGTATTAAATGGCTTTTAAAATACTGTGAAATTAAATAAAAGAAGCTGTAGAAGATTTGCTGTACTTAAAGTTATCCGGATCATGAAATTTAAGGGAGAGAAAGCAGGCGTGGCTCTGTACATATG
I	5298448	5298771	324	5298602	130	16.9304	2.29362	14.6829	AAGTGCGTTTAAATCATTTTATTCACTATCATCAATACAGTTGTTTACAACCTATAAAAGTATCCCACATATAGCTTGTTCTTCATACTACCGGCTTCGTAAAGGTTCGAGTTACCCCCACATAGACATTCGCAAATACTCTGGGCCTAGTCCTACGAAGTGAATGTGAACGTGAACTAGATTACGACTACAACTAGAAACTAGCGCTATGTGGGGGCCGTACAATGATGATTTATTAAACAATTATACTTCTCTTTTTTACTGACTTCTGTCATGGTTTTAGGAATCATTTAAAGTCGT
I	5562028	5562521	494	5562199	124	16.176	2.28991	13.9549	TTTTATACAATTCTGCTATTTTGTCCTATAGATCGCCTCAACGAACACTCACTACAGAAGAATTCTTTAGACTTGCACGATCCCATCCATCATGGATCCATCCTGCTGATTCAGCAAATGACCACCTCACACCTGCTTTCTTTGACATTTATATTCGATCCATAACTTTCTAACCATTAATATAATGCTGAATTCATGAATGTTAACAATCGATTTCTAATAAGAACAGCCAATCTATTAAAATTAAAAGCTCTGGTCAGTTTAATGGATTTTCGCTAGTGCATCATAGCCTTGATATTT
I	5569990	5570762	773	5570585	147	28.0364	2.87134	25.3881	TTCTATTTGTTGAATGTCAGAACCAACTGTTGCATCTGACTGTAATGCCGTTTTTCCATTATGTGTAGGAAGACTGTCAGAAGTAAGGACACCACCTCCCGATGGCTCAACTTTTAAACCGAAAGCCATAATTAAAATCTTATAGACCCCAATGGCCGAGATATAAGATTCCAGCCAAGGATATAAACATGCAGCAAAATTTTATTTTCCTACATTTTCTATTTTGCTATTTTCATAAATGTTTATGTTAGCATAATTTAATTTTTAGTCTTCCTTTTTTTTTTTGTTCTAGATGAACAA
I	5571176	5571487	312	5571333	136	22.4467	2.61636	20.003	TTAACGAAATTTAATCTTTTTCTCTATTTGTTTCATTATTGTTTCATTATCTGTTACTACTTTATTCTCTACTTTATTTTTTTACTTTCAATAACAATAACAAAAGTTGTACTTTTCTATATCGTATTCAATTCCTATTTGACATATTCATTGCCAGCTGACACATCACCAGTAATTGTAACGACTGTTTTTTCAATAATTTAGTTGATTTGTTTTAGTGGAATAGAATGCACTAATTTCATCATCTACTTTCCAATATTTTCATCTTCTATCTCTTTCTCTATCTCTTTCTCTATCTCT
I	5576567	5576809	243	5576678	92	11.5951	2.2106	9.53304	TTTGATTTGTTGCAGAAGAGACTACAGAGGCGGTTTTCGAGGCTGCAATCGTGGTCGCAGATAAGGCATCCAATTATTACTCAAACAATATGAAGTTCCTGTACAGGGGTTCAAATTATCTTTATCATTATATTTATTTTTTTATTTTTTTATTATAAATGTCAACTGTTTTTCTGCCAGTAATTCCAATTTTTTACAACATCAAATTAAAATGATCAACATAAAAAACATTACTACGAGTTTTAAGCTCATTAAAAGTTAGTGATATTTACAAACTTATACTTCAAACTCTAAAAGCGA
I	5577024	5577272	249	5577134	80	8.74443	2.04582	6.80566	AAAAAATTATTATAATATTACATTGTGAAATGATGTACGTAGATACTATTGGAATACATAACTATATCTGATCTCTAATAAAATTTTAGGACCTAAGAGATTGTCGTTCATCTAAAATGCTAAAAGTTCGCATACAAATTGATACATCAGAAGTATATATTAAAAGAGAAAACATTTTTGTTTTTGGTATTTGCAAACCAAGCATTCAAACAATTGGTTGAAAATTTTAGACTAGAGAAATTGGTTTACAACGGGGATGGTCCAGTTTAATAAAACATGATTTACGGACCTTTTTTTTCC
II	91609	102732	11124	94953	137	55.1477	5.35476	51.7405	GAACTAACACGCAATTTGAATAAAATTCAATCATCGGAATTTGCTGATAATATGAAAGCGCAAAGGTTTTCGCGTTAATTGCTTGCATAATAATACCAAATGCTCCTTGTCCTAACACTCCAATTGGAACAAATTGGGTGAATATCAGAGCTCGAGCTGGAACCTTAAAAAAAATCATTCTCCAAAGTATGCAAGCAATTATACAAAAGCCTAAAGCAATCGCATTTGACCAGCAAATAAATGATGTGACAATTGTATTTAAGATTATTTTCTTGTTTAAACGGGTAGAAAAGGTTTCAA
II	227936	228388	453	228121	175	19.6373	2.16267	17.2867	GGTTGTTCTTTTTTGGCGGATTTTTTCGTTTTCAAAGCTAGCTTGTTTCCATCTTTCCAATTCATTATTTAATTGTTTTGCGCAATTCGCTGCATGTCAGTATGGATCTGAAAAAAATGTGGGTAAGAAAGGAGGAAGGAGGAAGGAGGAAGGGGGAGAAGGAAGCCTTGAGTGGGACGGGTAAAGTTCGTTGTGGGGGGTTGTTAGTGTGGAAGGATGAGTAAGCGTATAACCTTTGAAACAGATGAAATACCTAAGAGAAAAATAGCGTGAAGTAAAGGGCTATGTGTTGTCAAAACA
II	285337	285736	400	285502	122	14.4991	2.18527	12.3339	TAACATTGCATTTTTTTTATAAAAAGGCTAAAAACATTGCATCGACCGGGAGTCGAACCCGGAGCTAATGCTTGGAAGGCATTGATGTTACCGCTACACCATCGATGCTTGGATGAAGAGGTAAAATAATAGACATATATTACTTTAAAATTAAACTTGTATCGAAGTATTAGCAACTGGTTCTACATTATGAAAATAACCCAAAAACAATCCAAACTGTTTGGCTAATAATGTGTCTATTTATTATACATTAAATAGTTGAAATTATGGTATACTGCCTACTATGCTTGTAATATACTA
II	326556	326827	272	326747	110	11.1237	2.01849	9.08184	TTCAAATTAAGAAAATTCAAACAATTAGTAACTGATCGAAAAACAAAAAACGTAAAGCTCCCGGCGGGACTCGAACCCACAATCCCTTGATTAGAAGTCAAATGCCCTAGCCATTAGGCCACGGGAGCAACGTGATTTATTTAAGTATTAGCAGTATATATTGTAATTGCAAATATGTATCAAACCATCATAATTTCATAAAAAACCGAAAGGGTAATGAAAATATAGAAAAAATTAGGGTTATGATCTAGCTAAATAAATATATCACTAGATTACTGATCAACACTAAATAAAAAAATG
II	352293	354089	1797	353027	198	44.4865	3.2538	41.3148	GGATAATTGGTTTGTCAGACAAATGTCCTACACATGAGGCAACCATGCCGTATCAGCAAAGCAAAAAATGAAGTAATAGAATTGGTTGAAGTAGATTATAGTATTTCTAAGATTAACCACCATTAAATCACTCACAATTCGTTCAATTGTATGCAAACCAAGGCCCAGGCTGTACAATCATCCTGACCAGATAAACTGTCACATTTCATCGTCATTCGTGTGAAAGATAAAACATGACAGTCACGGAGTCGATATTTTGTGTAGTTGAGGGTGACAAACAACGGACGGCAAAGGAAAAGA
II	517448	518301	854	517704	126	16.0375	2.26366	13.821	TTATTCTAATTCTGTACTTTCGAGAATAAACTGTTAATATTTTTCAATTTGTTGAAAGTGGCAACATGGTGGCAATAGGGAAAAATTAGAATGGTTTGAACTCAAAGACTCATTGCTAACTATTTTTTTAGGATGTCAAGTGCCCTGGATGCTTCAACATCACCACAGTTTTCTCTCATGCTCAAACCGTTGTTATTTGCGGTTCTTGTGCCTCTGTCCTTTGCCAACCTACTGGTGGTAAGGCTCGTCTTATGGAGGGATGCTCTTTCAGAAGAAAGAACTAAAAGGTCTTGTTCATAT
II	625684	626542	859	626199	170	18.9733	2.15477	16.6492	GTATTAAAAATTAAAACCTAAACAATTATTTTTTCCGTAAGCAAACATTGCCTAAGCTTATTTCTTAGCACCAGCCTTAACAGCGGCCTTGGTAACCTTAGCGGCACCAGGAGCAACCTTCTCGACAGCTTTGATGACACCGACAGCGACGGTTTGACGCATGTCACGGACAGCGAAACGACCAAGAGGAGCGTAGTCAGTGAAAGCTTCAACACACATAGGCTTGGAAGGAACCATCTTAGCAATGCAAGCATCACCAGACTTGACGAACTTGGGGGACTCCTCAATCTTCTTACCGGA
II	626734	627147	414	626857	156	15.1154	2.0169	12.9301	GGAACTGTACCAATACCACCGATCTTGTAAACATCTTGAAGGGGAAGACGAAGAGGCTTGTCAGTGGGACGTGCAGGGGGCTCAATGGAGTCAATAGCCTCCAAAAGAGTCTTACCCTTGACGACACCAGCCTTGGTCTCCTTTTGCCAGCCTTGGTACCAGGGCATGTTGGTGGTGGGCTCAATCATGTTATCACCTTGGAAACCGGAGACAGGGACGAAAGGAACGGTCTTGGGGTTGAAACCGACCTTCTTGATGAAGTTAGAGGTCTCCTTAACGATTTCCTCGAAACGAGCTTGG
II	744641	744940	300	744777	110	11.8197	2.07338	9.74864	TTTTCATTGGACTCACCTTTGTAGAAAACTTGTAAGAATATACTTATAATCAAAGAATTGAATGGTATTCCTTCTTAATTAGTCTATTTTCACTTCGACATGCAAAAACATTATTTTGGCAAAAATTCGACACCAGCAGGATTTGAACCTGCGCGCGGAGACCGCAACAGATTTCTAGTCTGTCCCTTTAACCACTCAGGCATAGTGTCCAAGTCTGTCACTAAAAAATATATAACATATACATATTAACTACATCAGTCGCAGTTAAACAATAAAAATTTGAATGAATGAAAAAAAATA
II	891242	891615	374	891366	108	11.8859	2.09376	9.81267	CGTAGCGTTATATCCTCTGTCGTAACCAACTTTTATTTTTACATTTCATATGTTGCAACTAAGGCAAATTAAATCAATATACGCTCTTCTCACCGTCTTCCTCAACCACCCCCACTGAGATCTAAAGTGGGGTGCATTTCCATACTCATTTAGAATCATTCTCATAGAATCACGCTCATATGTCTAAATATACTTTTACCTGAAATCAGCACCATACCGATTGCCCCCCACTAAGTACAAATTGATCCCACTTCTACAGGATTCTACTTTTTTAATTTATACCATACCTGAAAAAGGTCG
II	1079935	1080370	436	1080119	161	33.0329	3.02659	30.2098	TACTTTTGAATTCACTTCACATTCTCATTTACTTTTAGCCTTTTGTTTACTCCTTTACCTCCACATGGTTAGATTTCAGGTCAGTCCCCCACTTGGAGCTTTTTCAATACCATGTGGGAAAATCGATTATGGACTTTTAATCCCACCTGTGTATGCCCCCACATGGAACTTTCTATAACTTTCCATGGAAACCGGGGATGGAGCAATATGTTCAAAGAATAATGCTAGAAAGATTGTATGCTGAATCCCACAAGGTACGTGACCCCCACAAAATAATAAGCATACTTCCTATGGTAATAA
II	1307803	1309292	1490	1308318	171	29.2448	2.70071	26.5492	CCTTGTTAAACTTGTTTGTAAAGGTATGTTCGCCGTATGCTGATTGATGTCTGAGTACAACGAAGCTGTTCTGATGATATTATTATGTCTTCTTTACCCGTCCTATCGACTATGACGATAACTTTGTCTCCACTATAGGTGGAGACCATACTTGCCAGTATCTTCGATGTCTGAATTGTTTTCGTTGTTCCAGTATCTTAGTAATCTCTGTATTGTGTATAATCTTTCAGTGTACTAACTTCTTTTTTAGGTGTATTTGTGCGAAACTTTCAAATTTCTTGCTATGCTTAAACTCGCGAA
II	1597971	1600477	2507	1598807	152	23.3601	2.52462	20.8891	TTACCCTAAAATGATAGCGAAGGATTATGTTTGAAAACTTTAGAAAAGTTCATTGTAAATTTGTACAGTCATAAATTAACAAAAATGGTGACCAGTGAGGGATTCGAACCCTCGCATCTTTCGATACAGCAAGACTATCGTCCAAGTATTACTTGAGTGCTGCGCCATAGACCGCTCGGCCAACTGGCCTGTTGTTGAGTTAGTTTACTTAATTAAATATTTGATCATAAAATAAAAAAGAATTGTTAAAGAAGTTTTAAGAGTAATTTAAATGAACGGATATAATCAAATGGCTGATGC
II	1600915	1602669	1755	1602188	249	47.8132	2.94396	44.5645	CTTTGAATATTAAAGTTTACGAAAGTTCAAATTAGAAACACTTTGATTTCATTTTAAAAATACAATTATTTTAGTAGTGAATTTATTATATGAGAGATGGGACATATAAACTATTTTACTTATATACTATTGTTTACCCCGTAACAGTAAGGTCTCGTGGCCCAATGGTTAAGGCGCTTGACTACGGATCAAGAGATTCCAGGTTCGACTCCTGGCGGGATCGATCTTTTTGCACTAAATCAAAATTTTTGGTATTTTGGTTAAGTAAAGTCACAAAACAAAAACATGTGGAAAAATCGT
II	1617867	1618794	928	1618289	164	34.7569	3.09726	31.8794	AGAAATATTAGTTAAGGTAGTAGAATATGCATAAAAGTAATGGCAAAATTGTAGGAATTAAATAATGATTATTGCGAAAAAATAAATATTTTATTAATACATCTTTGTGACATCAGAAGTTATTATAATTTATTTTACTCGTGCCATCAATAATGGTCGCATGATGTAGTCGGTTATCATGTCGATCTAATAAGTCGAATGTCGCCGGTTCGAACCCGGCTGTGACCATGTTTTTTATTTTTTAATGAATCTCACAGTACACTATACATCAGTAAATTTCAAAAAAAAAATAAACAAAAA
II	1619079	1620343	1265	1619840	113	19.8207	2.68588	17.4622	TTTTGCAAAGCAATATGGCTTGCATATAATACATAGGCTACAATTCAATGTACATTCAAGTATTGAAAAGCTTTTCCTGTCTTTCCAATTTAAAAACACTCAACTTCGGCGACGTGATATAAGTATAGGTATAATAAATAAAGCGTTTTTTATAACCAGTTCCGCAAATGTAGGAAGTTTAATCAATTTTAAATGTTGAAAAGTTATAAGAAATAGTGATCCAATTAATCATGCCATGGAATAATTTTTATAAACCGGTAATCGTTGCAAAGTGCTTACCGTTTACTTTTAGGGCGAAAC
II	1620547	1627948	7402	1625038	126	24.1229	2.85545	21.6294	ACGTTTTTTGTTTCTTGCAGAAAGTTCGAAAAATCGTGCACATTTGTGAAAAGGTTTAGCTCTACCTATCGCAAATAAATGCTGCATCAAACGCAATTGCTGCTATGTGGGTCTGTATTGCCTCTCCCTTGCCAGTAATGTGTATTTCATCTTGTTTATTTGTTTTCTTATCGAAATTAACTTAAGCTTTGTCCAAATGCTAATTATTAACCACTTTGGGTGTATACGAAACACATATTTTCAAAACACCGCAACGAAAAACAAAAAATTGTCCCTTAATATTTGTTGATTAAAGTATCG
II	1628146	1629562	1417	1629276	159	20.9202	2.32753	18.5255	TTACAAATAAAGCTAATAATAAAACCAACATCTGGTCGTGTGGTTTAGATGGTTATAATTTCTGCTTAACATTTACAGTTCGCAGACGGTCCCAAGTTCGAGTCTTGGCACGATCAATCGTTTTTAAGTTTTTAATTTTTTACTTTTAAAAAAGAAATTATATCTGCTTCATTAATTAACGATTCTTTTGGAATGAAATCATTTTTACTTTTTTAAATAAAATGAGATCAGCAATTTTGGTTGGATTAAATTTTTTTTTTTATTTACTTGTTCCATTGTAGTTCTCATTTTTTTCAAAAG
II	1643675	1645921	2247	1644662	129	21.5788	2.62994	19.1629	CAGTGAGTCGTTTTACATAAAAGAACTACAAAGGACTATTTTAAGTGTAGTGTAGACGACGGAGGATAACTTCTTTGGTGGTTTACAAAAGTAAAAGCATTGTCCCTCATGAATGTTTAGTAAAATAATTCTCAAGCAACTAGCATAATTGATAAAAAATCAATGCTTTGGCCGGGAATCGAACCCGGGTCGAATCGATGGCAACGATTCATTATACCACTAAACCACCAAAGCTTAATGATATAATCTCAAAAATTGATTATTATATAAAATAGTTGATAATTCTACAATATGCATTGT
II	1646224	1647545	1322	1646402	188	32.9039	2.7494	30.0846	AAGCAGATATAATTTCTTTTTTAAAAGTAAAAAATTAAAAACTTAAAAACGATTGATCGTGCCAAGACTCGAACTTGGGACCGTCTGCGAACTGTAAATGTTAAGCAGAAATTATAACCATCTAAACCACACGACCAGACGTTGATGTAATTAGTAATAAAAATTATGTATACTCAAAAAAGAGCAAAACTTTTAATAGACTGCACTGCATGAGCTGATTTGTGAAAATTATTGAATTCAGATGAACCTACCGCTTTTAAAAGGATGAACACTAACGTAGGTTAATCAACATATTAAACT
II	1742421	1742997	577	1742737	135	16.3777	2.21857	14.1495	GAGAAATTGTAATCAGATATTAAAATCTAAAACTTTCGTATAAACCATGTGTAGCAAGTGAATAATAATCTTTCTCTTTATCTGCAATACAAATGTCGTTAACCACCGTTCAGATACTACTGGTTTAAGGTACGAACGTAAAGTACTGTTTTAACAATTTCAATGTTTCAATCGGTTTCAGAGGACGGCAAGAATCGCGCACTAAAATTAGCAACCCGCAAATGCGCATTCTGAAAGCGATTTTTGGTTTGTAACACAATCACGACGGATCGTACAGATCTTTCAAAAAAATCAAAATTA
II	2084142	2084382	241	2084225	115	11.4122	2.00719	9.35796	CCTATGCTATTAGTGGCTTTGTTCGCTCCAAGGGCGAGTCCGATGACTGCATTAACCGCCTTACCACCCAAGACGGATTGTTGGAGGGTGTCTGGTCTTATCAACGTTAAGAATAGAAGGTTTATTCACCTTTGAAAAGGTTCAAAAATATGATGCTTGGATTTTTTAAGCGATAACAGTTTTTATGCGAATTTGTAGTGTAACAGTTGTATAAGTTGTAAAAAATACTATATGCTCTATTTATCCGTATGACAAGTATTTGTGGTCTGTTCGAGCGTAGAAATAGTAAAACAATGAACA
II	2126878	2128449	1572	2128173	146	14.2897	2.0196	12.131	ATATCGTGCCTAATCAAAAAGACCGAATCCCATCTAAATTAGTTAGTATATATCATTTAAAATCGCATATAAAACTTACATCTTCATCAGATTCCTCGGCTGCTTCTTCCTCCTTAGCTTCTTCGGCAGCGGATGTGGCCTCAGCGCCAGCAGCACCGCCAGCAGCAGGGGTGGCTACAGCACCAGCAGAAGGGACAGTGCTGAGTTTTTCATTGCCTGCAGCAATTAGCTCTTCAATGTTCTTTCCGTTCAACTCGCTGATTAAGCTTTCAACGCGTTCCGCTTCAGCTTCAATTCCAA
II	2128868	2129249	382	2129040	84	10.2968	2.16677	8.29069	AACGTGGCATCTAATTTTTGAGTTATTTCTTTACAAATAAAAAAGTTGTACAAATAAAATCAATATAAATCATATGTCCTTCGGTTTTTTTTTTGCCAAGCGAAAATTCCATATTTTGGGACAATTGTGCTTGCAAATCTTTCAAAATAATATGATCTTTTTTTAAATTTCATTTCGGGGTTATGTACCCACTTGTTGAATTAATAATTTATTCTTTCTTTAGATACAATGCTATATTTTGAAGCGTGACACAACAAATCTTATATTAAATTTTCAAACAAAAAAGACAGACAAACAAGT
II	2584827	2585510	684	2585111	132	15.3684	2.17285	13.1751	AACTGCTGCTTGAGGGCAACCTTAATACACTGAATAGGGTTGTTCGCTCAAACCAGCAAAAGTCTTTTCATGCACGTAGACTGACATTGTTGAACTCATATGAAACCCTAACGGTCAGGCATGCACGATGGTACAGAAAGCCCCGCTAGAATTGTTGTCATAGAATGATACAACCTCAGTCTAAGTTTGAAAGTTTAAAACTTTCTTACTACTCCCCCACATAGGAGGAATTCTCCCACTTGAAAATCTGGGGACTAAGTCTTATGACTTATAAGTAGATGGGTATCCCACTCAGGACCG
II	2939566	2939906	341	2939740	120	14.4383	2.1963	12.2749	AACCAGGATTAAGAAGTCAATTAATATTTGTATGAATTGAATCTCTTATTGCATATCTAATATTGTAAACACTTCTTGCTAAATCATCTGTAATATAATTTCCTCTTACTCTTTACATGCAAATTGGCCGTTTGGTCTAGTGGTATGATACCATCTTAGGGTGATGGTGGTCGTGGGTTCGATTCCCACAACAGCCCAAATTTTTATGACTCACTTCATTAGTTGAAAACGCTAAAATACTAATCACATCTTCCATAAGCTGATATATACTCCTGAAAACACTTAAGAGTTACAGAAAAA
II	3008499	3008995	497	3008763	198	34.2273	2.73402	31.3647	ACCATTTACTAGCAATGTTTACAGCGAGCGTTTTCTAACCCCCACATCTGTACCATCTATCCCACATGCAAATAATACTACCACATATCAACTTGCTCATGTCGAAAGTGCACCAGGATGCCATGCCATGCCATGCCAATGCGCGCTACTCTGCGCTATCCTGCTCCAGTACTTACCAGCCATCTACCCTTTGCAGTACCAAAGTGGGGGAGATTGAAATTTCGCTAAGGAAAGTCGGGTAGACCCCCATGCAGCAATGAAGTGGCATACCTTTTCCCGCTAAAGTCATGTACGGTATCC
II	3155125	3155707	583	3155480	193	33.1747	2.72204	30.3468	ACTTGCTGCTCTTTAGGAAAAGACCGTGGCCACCACACATTCACTAAGTGGGGGATAAAAGCTGCAACCGTCTATAGTTAAAGGAAGGGACAACGACCGCCACATAACTACCTGATGGGGGCAACTAACAAAGACGGGTTTTCTTCCTTCATTGCCATCCCATCTCGCTTGTTATCTAACCTTGTTTCATAATTTCTTGCAGCCAATCATTGTCATGGCGAGAACCCTTAAGACGCAACACCAACCAACCAGCTTTGACGTCACTTGATATCGCTAACCCGTTTGCGACATTTAACGAGA
II	3236837	3237364	528	3237001	109	12.2688	2.11667	10.1811	GCACACACATTTCAGCATAATCCGTCAAAGCACTTTGCAAAAGCTAACGTATCTGTTTCTTGCCTTTTACCAGAAACAGCCGTTTGTAAGGTGTGCTAATTTGACTGTATAGTTTTTGTAATCTTTTTCTTGAAACATTTATTTGTTTCGGGGGATTTTCACCAACATTAGGACAAAGTTCTAAGGTAGGTAAAAATTTTTCGATAACAAGTGTTTTGTGTTTATAATTCGTTGTGTAAAGTAATCTACTCTCCTTTTGGAATGAGACGTATTCAATAATGAACTTGCGTCTATATAGTA
II	3350526	3350734	209	3350634	113	11.3256	2.0138	9.27497	TCTAAAATTCTGTAATAACTTAAAAAACATCAAATCTTTACCAATCTAAGTTAACACACAGGTCTATAATAGCTTCATGTATAACTAATTACTATTTCCTAGTAAGCTGTGACAACGTGGCCGAGTGGTTTTAAGGCGTTCGCCTGCTATTCTGTAGCCCAGCGGATTCCCTTTGGGAGCGCAGGTTCGAATCCTGCCGTTGTCGATATCTTTTTTAAGTTGCAAAGCGATTCACTATAAATTTTTGCGGTTCTATATTGGAAATCGCTATTCACTGTTATTTTTGTTACTTAGCAAAGT
II	3574034	3575072	1039	3574575	196	49.6591	3.56076	46.3683	ATTTTTCGAATACCGCCTTGTGAATTATGCGTAGTTTACTTGTATCTATATCGTTTCAAATTTTCATACTTCAAGGATTTCCCTAAATGAATTCTTGAATCCCCCACTGAAGTCTTTTTATCCCACTTTAATTTCATACCACAGTTAAAATCATTTGCTAACCTTCTATAGCATATAAACTTATGTACCCCCAGTAAGGTCTTTTTCCCCACTTTAACTTTTAGTATTAGCTGCACCTACCAGCATATGTCCCCCACATGTGTTTTTCTTTTTACTATGAAGGTTCAATAATGGGGGTAT
II	3627340	3628350	1011	3627660	181	25.3346	2.41654	22.795	GCCCTCCTTTTCTCTATGAACATCCAAATCCACAGCTAACGCCTGAGATGTTTGATGTTAAACAAGGCTCACCTATTCCGCCTACTGCGTATTCGGGTAGCAGTTGTGAGACTTCTCAACATACCATTGCGAATACTCCATTTTTGGCATATGATCGCTCTCCTTCCTTAACGAATCAAGAAGCTGAATCATCCTTCCAAGACGTAGCTTCCATTAGTCCACATTCACTCAGTGATGTCAAATACTAAAGAATATCATAGAAGTCAATCTCCCTTTCAAATGTCTTCATCATGTGTCCTC
II	3702476	3703054	579	3702829	142	21.9698	2.52608	19.5416	CTTAAAGGTCATAACATTATTCTATTCAATGGAAAAAAATGTTTGGTAGTTGAACGAGATTGCTTCTCAACGCAATGTTTTATTTTCACTACGAAATGTTCTCATGCTTCTAATCTATGACTTCTACTTTACATGCTGTTGATTCAGGTGGTGTTTTTGTACCAAAGTGGGGGGTCTAAGTCGTTAGTACTATTGTCCTTCTTCTGGTTAGTACTGACAGTTTGTATTACATTTTAAGTGGGATCGTAGTAACTAAATGGGGGTACATAAAACTGGTACTACTAAACAGATTTATCTAAG
II	3813989	3814715	727	3814555	114	11.3805	2.01135	9.32782	GCAAGCTCTCTTCCAGCTAATTTTGAGAGAAACGTGCTAAATTCATTTCACTATTGTTTTAAACACAAAAGCTTTTAGAGGAGTATTCATAAATTATATAACCGATTTAATTTTAGACTATATTTATTTTATGCTGTTCTGTATGCCAAGAGCCTCCTGATGGTGTAGTTGGTTATCACATCCGGCTGTAATTAAAACGATACCGGTTGGTCGCTAGTTCGATTCTGGCTCAGGAGATTTTTTTATTTAAATCATAATTGAATGAGCCTAAATGACAAAACAGTTATTAAACAATTTTCG
II	3938760	3939406	647	3939208	113	11.1812	2.00271	9.13674	GCGAGACGTGTAGGGAAGAAGACCAAAGAAAGTAATTTTAGAGATAAATTCTTACCTTCTTTCTTCACTGTATCCGAAGCCTTCAAAAACTGACTAAACTATTTAAGTTGCTCATGCAACACAAAGTACACGACAATTATATTTTGCAAATTAGTAATCCTCACAATAATCTCCTTTAGTATAGGGGTAGTACACAAGCCTGTCACGCTTGCAGCCCGGGTTCGAATCCCGGAGGGAGAGTTTTTAACTAAAATATTTTTTAAATTACCATATTTAACAAAAGAGGATAATAATGAGGAT
II	3958208	3959016	809	3958671	152	17.5308	2.17766	15.261	CTATTACTTCGTACACTTTACCATTTAGCAGTACCCCCAAATTTCAGAAAAAATAAACAATTAGAGTATGCAATACAACTGCGCCAGTATCCACACAAAAGAACTAATCGACTACTACACCTTTCTCTACATTTTATTTCACAACTTAAAAACAACAGATTCTCATTCACGAACAATGCCTACTGCTCACATATTACATGAAAACCGAATACTGCTTAGCTCATCATCTACACACTTTTTGACTATGCACATCAAGTTATAACAATTCTCACAAACGATTCACGACAATTGTTACAAAGA
II	3979750	3980256	507	3980030	177	30.7404	2.72991	27.9889	ATCCTATTTGGACCCACTTGGAGCCAAAAAATAGTGTATCAACGGTTTGCACTCAGGAGGAAGATCACCGTATTCTTGCTACCCCACAAAGGGATGAACACCCCACATGGAAAACTCAATACTCAGATGGTAGAACTGAGAATATATTTCAAGAGCTAGTACGAGAATACTGCCCCCCGGGAGTATGATGCCCCCACCAAAGGTTTTGGCATCCCACATCAAGGATATTAAAAGATTGACTAGTGGGATAAGAAAGGCGAGAGTAACCCCACGTTGCTCTATGTGGTGGTCTCTCGTGAC
II	4107511	4107885	375	4107725	120	12.1409	2.02875	10.0577	GTTATTTCATCAACTCTAATAATTGTTTAATAATATGAATATAACTTTTCGGTATATAACTAAATCCGTCATGGTCCAGTGGCTAGGATTCATCGCTCTCACCGATGCGGCGGGGGTTCGATTCCCCCTGACGGAGTATTTTTATCAAAAATATGTATGTAGTCAATTGGATTTTTTGGTATTTTGGGCCTTATGGGAAGAAGCGGCCGGTTGATGGTTGCTCAGAAATAACAAATTAGGTAATTGTTGCTTTGACCAATATGCTTAAGGTTTGTTAATTTGCAGACGTTTTCTCAATCG
II	4252578	4253525	948	4253006	139	15.6923	2.14712	13.488	TAAGAGACATATTGGTAAATACGGTGGCTGATTGATTTAACGATACAGATTGTGCGGAATTGGGTTGTTCCGTCTCCATTTAATTATTGACGTTTATCTGTCCTTGTTGTGTACCCGCTTATTTAATACGGTGTTCTGGGGCCGATTTCCTTAGGGTGTTTTGTTCAAGGAGCTCGGCTGGCATATTGTGTTATCGACAAATAAGCGGCTGTACTGCAGTATATTTTATATAAAAATCGGACGCGCAGGAGTTGGTGTTTCATTTACTACATATCTTCCGAACTATTCTGAGCATATTTT
II	4255041	4256777	1737	4255760	296	115.466	5.37808	110.976	TTTTACTATCAACAGTTGGGACTAAGCATTCAGACGCAAAGGCATTATTAACTAAGCACAGTAACGGACTAAACTAAGTACACTTTAGTTACTGAGATTTCTTGTTGCCCCCACATAGCACTTTTAAGTGAATACACAGTCTCAAGTCTAAAATAGTCTATCCCACATCCCCCACTTAGACCCAAATATTGTGAAGGTTGACTAAACAGTTCTACTAGGTAATTATTGGTGCAAACTTTTAGATATATTTTCTAAAACCATCACAAAAGAATCTCTAAAAATCAAACATTATCCTGTTTT
II	4442480	4443562	1083	4443041	182	25.7276	2.42982	23.1729	GGTAAAATCCTCGTATCCGTTCATCTTTTTGCTTCGGCAGTATATGCTGCCTAATAAATTTTAGCGTTCGGTAAACTGAGGTTCCTAAAATAAACTACGGTTTACGTGCATGAATGGAACATACTTGGAACCGAAATTGCTGAAGTGGCTGTTTTGTGCGGATGCCGGTTGTCAGGTCAATTCCGTGCAGAACATTCTGCTCGGTACCTGGTAGTTGTTAATTTCAAAGACCGACAATAGGAGAGGTGAGGGGAATTTTGTAGGATGGCGGCATTTCCGTTCGCCGAGTTTAATGGAAGT
II	4446235	4447459	1225	4447303	154	24.8716	2.59881	22.3505	GATATTTTCTCATCGCTACGCGGTAGTCAGTTTCTGGATTTGCTGTTTGGAAAATTAGGACAAAATTTTGGTTCGGGACACATTTACAGAAAATTGTAGTTTTTGTTTTCTCAGCTAAAAGAGAACTCGGCATTACGTGGGACATGTTTGAACAACAGGGGAATAGTCGCTGCTTGAAACATCCGGAAATAGTTTTATTCGGAAATTAAAAACAAGTTTATGGCGTTGTTGGTTTCGTTTGTGACAGGTTGGAACGGCAATGTGCTAGTTTAGATCGGCTTTGATCCTTTTTGATGAGAA
II	4465178	4465936	759	4465645	114	15.4167	2.32174	13.222	AACTTGAGACTTGGTTATATCGAAGACGAGGCTCAAGGGACAGTGATTCAAACAAAAGTCACAATTATTCAATTCATTCCTACCAACAATTAGCAAAATTTGTTCCCCATGTACAAAACTTGCTAAGGCAATATAATTTGCTGATGACCTATTTGCTCAATTAATCAAGACACACAACTTCTAACGTCTTCAATTTATTGCTTAAAGACTACAATCCAATCGGCTATACAAGGTAACAAAGTATTCAACTAGTTGCTCTTTTAGTCAAGGGATATTTTATAAAATTCCTTTGTTTTCCTT
II	4512905	4513146	242	4513055	129	15.9793	2.23613	13.7652	TATTAAGAGTTGCGAGATCTTCCATATTTTAAAAAGTAATTCAAAAGCTAATATACTTAGTGTATAAACTTTATATATAATATTTCTTTGCTATTTTAATTGAATAAAGGAAAAAATGATATATACTGTTTTGCTTCTTACATCCTGTCATTATCTAATTTACAGTTCGTTCGAAACCTGGCAAAAAAATCCGTTGATTAATAAATAGCTATCGTCTGCTGGATAGGGGTTAAGAAGTAACAAATTGAAATTTCGTTTGCACGAGCGGAAAAAAGGAATATTATTTTTTTGTAGCAGCAG
II	4515182	4515537	356	4515376	142	19.4703	2.36553	17.1274	TTTGTAATTCTATTTGTTGAATGTCAGAACCAACTGTTGCATCTGACTGTAATGCCGTTTTTCCATTATGTGTAGGAAGACTGTCAGAAGTAAGGACACCACCTCCCGATGGCTCAACTTTTAAACCGAAAGCCATAATTAAAATCTTATAGACCCCAATGGCCGAGATATAAGATTCCAGCCAAGGATATAAACATGCAGCAAAATTTTATTTTCCTACATTTTCTATTTTGCTATTTTCATAAATGTTTATGTTAGCATAATTTAATTTTTAGTCTTCCTTTTTTTTTTTGTTCTAGA
II	4525456	4525913	458	4525552	200	26.5942	2.36132	24.0073	ATAATCATTTTAGTGCCGAGAATAACGTCTAACAGGTGGTGGTTATTAGCCGATACTTAGATAGATAACTACTTAGAGGCAGGTCTGAAAAATAACATCTTAACGTACAGGACATAGCTATGTACAACGTAGAGGATAGCATAGCCCGGTGCAAAATTGCCAACAAAATTTTCAGAGATATAAATGCACTGGGTGGCTTGAGTTTGGTTTTTCCAATTAGTTGCTCATTCAGAATGTTTGGGTTGGCCAAGCCTGTTGGTAAGTTTTTGCTTTGCAGAATGCTGTATAAATTTGATTTTG
II	4532280	4539825	7546	4536391	380	89.1881	3.42602	85.3282	TTACGGTTATTAGGTGATGTATAAGTTGGAAGTGAATAAATAGAATCGAATAAAAAGTAGTAAGAACAAAAGGTTGGAAACTGGTTTGAGCATCTGTCAGAGGTAAAGACAGTAATAGATATCACAACACAAAATATTTATTTGCCAAACAACTGCAAGCGGTAGGCAATTGAAAATTTAAAATAAACTATAAATTTATTAATAAATTTAAATAAAATTATTGGAAAAGCTCGGTCAGTTGTATGTCGTCGGGGAAAAAGAGGAATGGTAAATGTGGAGGAATGGTAAATGCGATAGAGT
III	1641	5739	4099	4331	388	37.1671	2.06306	34.2127	ATTTTCCACATATTTGGTCAAGAAATTGAACATTCTTCTACGTCATGTTTGGTGATATTTTGGGGTTCTATACCAGCCATTTTCGATGTTTCTTTTGTTGTTTGAAAAAAATAAAAATAAAAATAAAAATAATAAATAAAAGGTGGGTTCATTAAGAATACAAATAAAAACAACAATAAATAAATAATAAAGAAAAACCATTACAGTTACAGATTTCAAAAGTAAAAACATAACAACATTGGATCCCTTTTCCACCCGTTATTTCCTCACAAAATACATATTGTTACTCTCAATCCATCC
III	12522	15580	3059	12671	391	37.7442	2.07009	34.7692	GAGGTTGTCTAGAGATGAACAACATTTCCTAGTTCTCTTTTAAAGAACACCGGATATATCGTTTCTCTGAAGACAAGGAAATTGCCAGCTTGGTATCATAATTTCCTCAGATTTTAGCATTCCAACAAATAAACATTGTTTCCAAAATATCATATAAATAGATAAAATTGTACTCCATGTCAAAGTTGAAAATCAAAATCTTCAGAAGTGGTTCAAACGAAATCAAACCACATAGTTTTTAATAAAAAAAAACTACGGCTGTTGATCTGTTGTTACCACTAAATGACTTTTTCAGTTCAA
III	16884	24595	7712	23541	385	38.3675	2.09776	35.3737	GAGGTTGTCTAGAGATGAACAACATTTCCTAGTTCTCTTTTAAAGAACACCGGATATATCGTTTCTCTGAAGACAAGGAAATTGCCAGCTTGGTATCATAATTTCCTCAGATTTTAGCATTCCAACAAATAAACATTGTTTCCAAAATATCATATAAATAGATAAAATTGTACTCCATGTCAAAGTTGAAAATCAAAATCTTCAGAAGTGGTTCAAACGAAATCAAACCACATAGTTTTTAATAAAAAAAAACTACGGCTGTTGATCTGTTGTTACCACTAAATGACTTTTTCAGTTCAA
III	71303	71663	361	71453	125	14.5342	2.16544	12.3675	CCAAAATAGGATATCCACGGTGCTTCCCTAATTAAGCTTTCCGTAGTGCGGAGTATTTTACCATATATCAGTCATTAGTTGTACGGCTACTGTACTAGCTCACATGGTCCAGTGGTTAAGACTCATCGTTGTGGCCGATGCGACCCAGGTTCGATTCCTGGTGTGGGCAGTTTATTTATTTGTTCTTTTTTAAATTATTAATTACTTGTATAAATAGGAAATAATCAGCGAGAGCAAATAGTACAATTCAGTTATGGCAAGTACAAAAACGCAAAGATAAATGCAAACGTAGAAACCGGT
III	113644	114016	373	113843	102	13.0182	2.23947	10.9037	GGTAGCAAAAACATTAACTTAAATGCTTTGGCCGGGAATCGAACCCGGGTCGAATCGATGGCAACGATTCATTATACCACTAAACCACCAAAGCCGATTTATTCCTTCATAATTTTTGTACCATATAACTCTTCAAAAAAAATTTACTCCAGTGTACTTAAATTTTGTTATTCCAATATGAGATTTATTTTGAGAAATACGGGCTAACAGTGGAAATTTTCATTTATCTAAAAAAATTTTTACAATCTCGGTTTTTTATTTTGCCCTTCTCTATACCAGCGATAGATAATTCCAGTTAGT
III	820491	820800	310	820642	102	10.2717	2.00577	8.2671	AAAAAACGCAAGCATGGTTCTTTTGATTAGTTTTTATAAATTAAGTCAGATGGAATATAAAAAGAGAAAAATAAATGCTTTGGCCGGGAATCGAACCCGGGTCGAATCGATGGCAACGATTCATTATACCACTAAACCACCAAAGCTTCTTGAAATATCTTGTAAACTTGTATAATATAAGTAGCTATTAACGATAACGATAATTATTTATTATACCATTATAATATTGATTAAAATCAAGCAGAGAATTGGAAACATGTTCTGATGTAGTTGTTTAAGGCCTTATAAGAAATCAATAGT
III	1064980	1065316	337	1065134	95	10.9578	2.12274	8.9229	TACGAATATCAAATTTCCAGTTTCATATTGCGTGACCAACACATTATTTATTAAAAATTTTGGACAAGCCAGAACTCGAATCTGGGACCTCTTCCATGCTAAGGAAGCGTGATAACCATCTACACCACATGCCCATGGTTGATTTTTACTCTATGTTAGTCGATTATTACTTCCTTTACTATTTGCTATTATTCTTTTCCAACGCACTTTGATACTACCCACGCTTATCATAGTATACAAATATAACATACATACAAATACAACATACATACATATATGTATATATATATATATTTACTA
III	1065685	1066009	325	1065870	113	14.1647	2.23317	12.0106	AATAAAGCAGATATAATTTCTTTTTTAAAAGTAAAAAAATTAAAAACTAAAAAACGATTGATCGTGCCAAGACTCGAACTTGGGACCGTCTGCGAACTGTAAATGTTAAGCAGAAATTATAACCATCTAAACCACACGACCAGATGTTAGCCTAACTCTTATTATATCTGGTATAAGCGTAGTTTAATAACTGGCTAATTGAGTAATGAAGAGCCACAGATTTCGCAACCTTCACAAATGCTTTACGCTACCTCGTTAATTAAAAAGCTAGACCACTTACCATAGATTTTTGTTCGAATT
III	1066436	1067773	1338	1066619	125	21.6478	2.68062	19.2297	AAGAATAGATTGTCATAAAATCTCACATGTGGGAATACACAAAAGCTGGTCAAGCAGAGGAAATATACATAATGTGGTACCTTATCAGTTTAAGTAATATGCATATATGACTAAGTTATTATACCCTATTACTTCATGTATAACTTTGAATTTACAAAGGACACTATGCCTGAGTGGTTAAAGGGACAGACTAGAAATCTGTTGCGGTCTCCGCGCGCAGGTTCAAATCCTGCTGGTGTCGTATTTTTGCTGTTATCCATCCACTTACGGTAAAGTTACCTAATACCATATTTAGATCAT
III	1067884	1068550	667	1068246	136	31.5998	3.27695	28.8193	AGAGGATTCTTTTACGTTTTTTTTCACATGTTTTGTGACTTTACTTAACCAAAATACCAAAAATTTTGATTTAGTGCTAAAAAGGTCGATCCCGCCAGGAGTCGAACCTGGAATCTCTTGATCCGTAGTCAAGCGCCTTAACCATTGGGCCACGAGACCTTATTGTAATCTTTCTCAATCAAGAACATTTTATTTATTTGAATTAATTGAAAATATTTTGCTATCATTGAAGTTAATTATAATAATGGTGTAACAACTTTTGACATTTAATTCAATAAACATTCGAAGTACAAAAACAGA
III	1068789	1069854	1066	1069214	117	21.2114	2.74675	18.8079	GGCATCCCGATATGAAATTTCTTGTTTCAATAAATGCAAACGTATATTAGTTGATTATTCGAAAAAGCTATGTTTTATTTTTTCAGATTTATTTCCGAAAGCGGAAGGGTGTCCGAGTGGTTATGGAGCTAGTTTAAGGCACTAGTGCGAAAGCTCGTGGGTTCGAGTCCCACCCCTTTCAGTACTGAAAATTTTTGGAGTTTTTTATATTTTTAAAAATAAAGCATGGTAAATTTTTCTAAACAAGCGTACTTGACATGCGGTTAACGATGATTTTCATTTGTTTTAAGCTATTTTAGC
III	1070884	1071717	834	1071162	116	17.7973	2.48754	15.5171	CTTCTTTCTATGACGTAATATGTGTCCTAAAAAAAGGTAATAAATATAAATTGTTCTATGTATACTCTCAGCTAAAACCCGTCCCGAGTGGCTCAATCGGTTTAGAGCGTCTGACTCTTATGATGGTCATCAGAAGGTTGCGAGTTCGAGTCTCGCCTTGGGAGTTTAGTAATCCTAGTATTGGGATTTAAATTATTTTTTATTCTGATTGAATAGTTCTAAAACCTAACGCTTTTTAACAATTTTTATTCTAATGAAAACACCCGAAGGGTGTTGAACACGATCCGTAAAGACTAAACG
III	1091815	1093997	2183	1092434	192	37.6861	2.95996	34.714	AAAATAAATGAGTGTTAAAACGGATATTAAACGAGTTGTACGAGATTAAAGCAAAGACAGCTGAAAAGAAATATATTAAAGATAGTTATTTAATAGAGGTTTAAATATAGTTAGTCTTATAATTAGGTTAGTTGATGGAGAAAATCAAACAAATCTCCTTTAGTATAGGGGTAGTACACAAGCCTGTCACGCTTGCAGCCCGGGTTCGAATCCCGGAGGGAGAGGATTCTTTTACGATTTTTCCACATGTTTTTGTTTTGTGACTTTACTTAACCAAAATACCAAAAATTTTGATTTAGT
III	1094159	1095532	1374	1094265	97	12.3405	2.22875	10.2499	TTTGCAAACAAGTTGTTTAAAGCAAAAACCGAGTTTGGGCTGCAAAAAAGTTAAAGACTTTTGAAGTGCTTCATTCCATATTAAGCAAAAATATGACAAAATTGAAGACAATTAACGTCAGCGTTCATGAAATTTCTTTATTGGCTTGAGTATTTGCCATTTGTCAACAATAACCAAAATACTGTCACACAAAACCCTTTGCTTTGATAACTGAACAGCGGAACCTAATAATATATCTCTGTATGTTCATCAGGATGCTACCTTAAAAAATCTCTAAACGTTCGAAGTGAGTCCAAAACG
III	1103554	1106975	3422	1106623	133	27.0585	2.98098	24.4533	ATCGTAAAAGAATCCTCTCCCTCCGGGATTCGAACCCGGGCTGCAAGCGTGACAGGCTTGTGTACTACCCCTATACTAAAGGAGATTTGTTTGATTTTCTCCATCAACTAACCTAATTATAAGACTAACTATATTTAAACCTCTATTAAATAACTATCTTTAATATATTTCTTTTCAGCTGTCTTTGCTTTAATCTCGTACAACTCGTTTAATATCCGTTTTAACACTCATTTATTTTATGTAGCTCAAATACTCTTGCTGGTGTTTCATTTACTTTTTCTTTCGCAAGTCAAAAAAAAA
III	1140108	1140575	468	1140463	96	9.76315	2.00667	7.78039	TAAATAAAATTTCTATGCTAACTTCAATGTACAGGTAAATGTACATTAAAAATCAACAAGTCTTGTCCGTCTTAATATATAACCAATTTTTTCGAGCGCGAGCAAACTGTAGCTTAAATAAACCAATGTTTATGAATTCAAAGTGAACGCATAAATCATCCACCTCTGTAACCAACATAATTTAATCACGATCCTATTATATTTAATTATGTTTCTATAGGCCAGGTTCATCAGTGTAACTGTGCAACGGAACTGAGAATAAATAATCCAAATTCGACTACTCATTAAGTATGCAGCAAC
III	1142065	1142496	432	1142233	109	14.0712	2.26142	11.9203	TAAGTCATAGGTCAGTTTTATCGTAAAAACGTTTGCAGCTTTGTTCTATAGTTTTTTCCAGTTTTGTATAAAGAATTCTTTACATAAACTTGTGTTGTTTTACAAAAAGTGTCACAAACCGGGATCGAACCGATGACCAACAGATCTTCAGTCTGTCATGCTCCCAACTACACCATTGCGACTTCATATACATTAAAAACTACTAAAATATTTATAAAGAAAATTATTTACCAATGTCTGTAAAAGCCATAATAGCCTTTTTAAATATTTGTTTTATCCTCGACATTTTCGAGCTGCCAA
III	1253141	1253356	216	1253245	112	11.3934	2.0258	9.34015	TAAATGAATTTAAAACTATTTCGGTACACTAAATAATCTCTTATAAATTTATTAAATTTAAATACATAATCTACTTAATACTAATCGTCTCAACGGAGGACAACGTGGCCGAGTGGTTTTAAGGCGTTCGCCTGCTATTCTGTAGCCCAGCGGATTCCCTTTGGGAGCGCAGGTTCGAATCCTGCCGTTGTCGGCATGATTTTTTTTATTTGTAAAATGAATATCGAAGAGCCTTAGAGAAATATGTTATAGGAATTTATCGAGGCAAATAATGAAATTCTAGTAAGAGAATAACCTGAT
III	1411983	1414066	2084	1412323	173	27.5771	2.59219	24.9494	TCGCGATATAGGGAAAAGGAGACATAGGAGCGCGCACCCTTCATATATATACTAATTCTAATCTTCCGTATAAGCACGTCTAACGCGTTCTTGTAGATGACGTTTCCGCGTCGCATGGCTAAACACCAGGGTTAGGGTTGTGATGCCCAAGTTGTATATAACCATCGCGTCGCCTGCAGGCATGTTAGTTAATACCAACAACTTGATATTGCACGAAAGTTTAGGATTATCAAATTCCTACAATTGCAATTACTTAGTTCAGTCCATCAATTTTGAGATTCTCTCGACAACCAATTTTTA
III	1451920	1452967	1048	1452325	207	42.7362	3.07096	39.6124	TGCAAGGAGAATATGTTTATTAGATGATACAGATGTCGTTCAAGATGTTAAAGCTTTAAATCTTTGCTTATGATTAGCTCTATGTCACCCCTGTATTTTGCTTGTGGTTCGTATGATTCTGTACAGCTCATCGATGAAGGGTAGTGGAGTCTTGTAGATATTGGGTACTACTGACGATAGTATCCCGAAGCAGTTTTGACCTTTCGACGGCAATTGTAGTTTGCATCAATAGCGATTCGAGTGGATGGATCGCCTATTATTGTGAGTTGTTTATTAGATGATGTACAGTTCGCATTAAAG
III	1474266	1474685	420	1474377	114	14.035	2.2146	11.8852	AAATACAACAAAAAGCAAAAAGAATAAAAGGAAGCCTACAGCACCCCGGATTCCCATGTTGTCTCCAACCATAGTACTAACGAGGCCCTCAGACGCTTAACTGCAGTGATCGGACGGGAACTGGTGTTTTCACCTAGGTATGGCCGTAGACATTTGTTGTGTTAAATAATAGTATTTATTCTGTTATTCAAGTAGGTTAACTAGTGAGTAGTTCATAGAAAAATAACTTGAGAAATGACAATCTTGATATGAATGATCATTGAAATAATTTGAAAACTAAAAAAAAAAAATTGTTCAGAT
III	1474916	1475167	252	1475045	112	12.9772	2.14889	10.8642	ACATTTTAATCAACATTAAGCTTCACAATAAAATGTCAACGAATGTTTAGTAAAAAGACATTCTGACTATTAACAATTAAAAGACACTACATTTTGTAAAATATATATTATGTACTTAATCTCGTAATGAACAAGCAAGTCCCGAGTGGCTCAATCGGTTTAGAGCGTCTGACTCTTATGATGGTCATCAGAAGGTTGCGAGTTCGAGTCTCGCCTTGGGAGTTAGTTTTTACATTTTTGAGAAATGAGATGCACCGATCACTGACTCAAAGGTTTTGTAAAATAAAGGCTTCATTTAAA
III	1590460	1591279	820	1591046	260	46.6186	2.82154	43.3974	ATCGTCTTTCCCTCGCTATCACTCGCTACCGGCCCCTCCTCTGCACCGTAACCTCCTACGTATTTACCATATCATAAAGTTTTTTCCGACGCTTATCGCTGACCCCCTGTCGCCCTCCTATTGGCTTCCGGATTATCTTCTTGTCCATAAGGTGATCCATGCTTCCTGAAGATTCCCGAAATGTGTCCACTTTGGCGGGGAATCATTCCATCCACTTCTTTCTCTCTCGCTTTCCTCATTCGGCGCTCCCCTTCCGCGTCTCATTGGTCTTCCGCTCCGTTTTTGCTTTGCCGATGTTAC
III	1591769	1593371	1603	1592615	256	69.2166	3.78875	65.6097	CTTTTCTTTTGTTCTTTATGTCGTTTTTCGATGGTACGGCCGTTGTCAATCTCAGTTTGTGTGCTTGGTTGCAGCTTGGTTTCAAATCTGTTCATCTCATGAATCTTTTACCATTTCACCACACGTTTATACCATTCTCTCATAGAATCTTCATCAAACCATCTCGGGGTTAGAGTGGAAAGAAAGTCTTGTTCTTTTATTTCCTTTTTTCCATCTTCAAGGCTTTTCTTTTCTTCCTCCTCCTCGTTCATCTTGAGGTTTGACGTGTCTGTTTAGAATTTTGAGCTGTTGCAGCATCTT
III	1701794	1702188	395	1701921	132	18.2792	2.36932	15.9807	TCTGGTAGTTTAAGGATAAAGAGTCGTTAGACCATAAACAAATTCTATTATTTTTTCTTCGTTGGTGGTTCAAGTGAAGAAAGTTGTATAACCTTCTGTAAGACATAATACTGTGGATAATAACAACAGGTCGGGTAGCATAGTTGGTTATTGCGCACGACTGTTAATCGTGAGGTCGAGGGTTCGAGTCCCTCCCTGACCGGAATTCTTTTTATCTCTTTGAAAGTGTTTTTCTTTTTTTTTAATGTGTTTACTGTTATAAGTATGAATTTAAGTCATTGTTTATAGCAAAATACCAAC
III	2071952	2072274	323	2072095	121	12.1716	2.02458	10.0871	GCTGAATTCCAGTAACAACTTCAAAAAACTGATTGTAAAAGTGCTTTTGCTCTGTTGTTCATGGCAATTAAATATAATTTCCTTTCATTTAATATCCACATTATATATTATTTAACTCGGTCTCAATGCCAAGAAGACAACGTGGCCGAGTGGTTTTAAGGCGTTCGCCTGCTATTCTGTAGCCCAGCGGATTCCCTTTGGGAGCGCAGGTTCGAATCCTGCCGTTGTCGACATATACTTATTATTTATTTTTCGCAAATGAGCCTTTACCAGCCATTTACATTTTTTTATATCTATCAG
III	2309642	2310114	473	2309863	255	61.1514	3.44534	57.6224	TCTTTGCCTGGCTGGCTTACCTTTTCCCGTAGATGCCAGCCATCTTGGTAAATGTACATCCCCCACATAGACCCATGTCCCCCAGTCGACTGCAAACATGAACCACTTTGCTACTAGCTAAAAGGAACTGACTACAACTTTGAAAAAGTTCCTATGTGGGGGTGAGGGGGGAAAGAAAAATGCGGAGGAAGTGTTTCGGGAATACCGTGTTTCTGCCGAAGTCTTTGCCGGTCGTGGACCGGGTGTCCGAGGAATTCCCTCATGACAACGAAGCCGAGGGTGTCGCAAATGGGATAGCGA
MTR	162	486	325	294	55	8.85661	2.40925	6.91302	AGTATTATTCGTAAAATAACATTTCGTTGTACAATAATCCCTAATTTGTATATAACGTAATGTAAGGTTCTACTTTATCATTGAGCAGCGGTTCGATTTGCGACCCTTAACTATTATGTAAATAAATCCCGGTTCGAGTCCTATAAATGCCTATAATTTACAAGTTCGCAGATGAGCTGATGGATAAATAGTATAGCTCTTTCGATTATAGAAAGCCATTCACCCTAAACATCCTGAGTTCGCATGAATTATATCCTCTATTTAAATGTCTTATAATGCTGCTACGAACAGCTTTAGGGT
MTR	3243	4606	1364	3528	144	137.673	19.5675	130.572	TTTATAATTGTTGTGTCCATTTAATCTTTTTGAATATAGTATGCGCTCTAACTTGGCAATTTGTCTCCTAACGTCCTGATAATGACTGAGTTCAGCTAATTGTGACCAGGCAAGTCTAACATTTTGTGGTAATGTATGCCAAATTATTGAGCATTTGGCTGAAGCACCTGCCCAATCTCCTGATAGATTCAAAATTTTGTGTAGCCTACTTCTAAATAGCATGAATCCATTTTTGTAGATTGTGGTTTTGTTTCCTTTAATTTGTTTCTTCTTTTGTAAAGTTTCTGGAGTCAAAATTGG
MTR	19689	20118	430	19961	56	9.26985	2.45227	7.3088	TCATCTGCGAACTTGTAAATTATAGGCATTTATAGGACTCGAACCGGGATTTATTTACATAATAGTTAAGGGTCGCAAATCGAACCGCTGCTCAATGATAAAGTAGAACCTTACATTACGTTATATACAAATTAGGGATTATTGTACAACGAAATGTTATTTTACGAATAATACTCGTTTAGTCGCAATCTACACTTTAAACCGTAATTAATAATCGCACTAAGCATATTTTAATTTAGTTGTTTCAGATAAATGCTATTTTTCTGATAGTTTCATCTTTCTTTCTTTTCTTTTTCTTTT
